# Supplementary material for: Factors Affecting D-Lactic Acid Production by Flocculant Saccharomyces cerevisiae Under Non-Neutralizing Conditions
Source: Microorganisms. 2025 Mar 7;13(3):618. doi: 10.3390/microorganisms13030618 (PMC11944911; doi:10.3390/microorganisms13030618)
Supplement: Supplementary file 1 [file microorganisms-13-00618-s001.zip]

Archive with 1 entries (1 files):
- microorganisms-3484817-supplementary.pdf
